# Supplementary material for: Prevalence of burnout and its risk and protective factors among healthcare workers in the Middle East, North Africa, and Turkey: a systematic review and meta-analysis
Source: Front Psychol. 2025 Oct 22;16:1539105. doi: 10.3389/fpsyg.2025.1539105 (PMC12586964; doi:10.3389/fpsyg.2025.1539105)
Supplement: Supplementary file 3 [file Table_3.xlsx]

## Sheet: Sheet1
Reference	Title	Study Country	Study Population	Sample Size	Age	Mean age	sd	Males	Burnout Measure	Sample Size	EE Mean Score	SD	Sample Size	DP Mean Score	SD	Sample Size	PA Mean Score	SD	High EE %	High DP %	Low PA %	High EE event	n	High DP event	n	Low PA event	n
Elsaie 2020	Therapeutic implications of prevalence and predictor risk factors for burn out syndrome in Egyptian dermatologists: A cross sectional study	Egypt	Dermatologists and Physicians	144				40	MBI	144	29.24	12.73	144	10.07	6.46	144	29.14	9.24	57.6	34.7	20.8	83	144	50	144	30	144
Abarghouei 2016	A study of job stress and burnout and related factors in the hospital personnel of Iran.	Iran	Staff from two hospitals	306	30.03 ± 8.27	30.03	8.27	114	MBI	306	21.7	7.27	306	9.61	3.74	306	26.8	6.17	16.3	5.9	47.7	49.878	306	18.054	306	145.962	306
Abedi-Gilavandi 2019	Burnout Among Nursing Staff in Ziaeian Hospital	Iran	Nursing staff	287	31 ± 6.7	31	6.7	66	MBI	287	29.25	12.64	287	14.7	5.1	287	37.31	7.9	47.4	70.2	27.4	136.038	287	201.474	287	78.638	287
Amiri 2016	Burnout and its Influencing Factors among Primary Health Care Providers in the North East of Iran	Iran	Primary health care providers	548	35.8 ± 7.5	35.8	7.5	159	MBI	548	15.48	13.58	548	3.71	5.36	548	35.49	13.54	35.7	8.8	49.6	195.636	548	48.224	548	271.808	548
Bazmi 2019	Job Burnout and Related Factors among Health Sector Employees	Iran	Physicians, dentists, pharmacists, nurses	1087	41.49 ± 8.54	41.49	8.54	151	MBI	1087	8.9	9	1087	23	2.9	1087	34	8.6	3.2	4.8	26	34.784	1087	52.176	1087	282.62	1087
Bijari 2016	Prevalence of Burnout Syndrome and Associated Factors Among Rural Health Workers ± Behvarzes) in South Khorasan	Iran	Rural health workers	423	39 ± 8.4	39	8.4	178	MBI	423	15.4	12.1	423	2.5	4	423	30.8	12.3	17.7	6.4	53	74.871	423	27.072	423	224.19	423
Ghoraishian 2022	The Frequency of Burnout among Iranian Orthopedic Surgeons and Residents	Iran	Orthopedic surgeons and residents	180					MBI	180	21.5	0.54	180	5.9	0.29	180	34.8	5.48	27.2	16.1	37.2	48.96	180	28.98	180	66.96	180
Jalili 2013	Burnout and associated factors among iranian emergency medicine practitioners	Iran	Emergency med. residents & practitioners	165	33.6	33.6		151	MBI	165	22.94	13.6	165	9.3	6.8	165	31.47	9.9	37	39	46	61.05	165	64.35	165	75.9	165
Sarabi 2020	Study of burnout syndrome, job satisfaction and related factors among health care workers in rural areas of Southeastern Iran	Iran	Health care workers	150				52	MBI	150	24	14.3	150	8.64	5.78	150	42.19	12.47	42.9	11.7	19.5	64.35	150	17.55	150	29.25	150
Soltanifar 2018	Burnout among female emergency medicine physicians: A nationwide study	Iran	Female emergency physicians	81	38.00 ± 13.59	38.00	13.59	0	MBI	81	24.22	8.63	81	7.16	4.41	81	31.08	6.98	55.3	90.5	98.9	44.793	81	73.305	81	80.109	81
Zarei 2019	Prevalence of burnout among primary health care staff and its predictors: A study in Iran	Iran	Primary health care staff	524	33.5 ± 8.3	33.5	8.3	225	MBI	524	29.68	8.2	524	16.89	4.8	524	20.92	5.1	61	65	43	319.64	524	340.6	524	225.32	524
Mudallal 2017	Nursesﾂ・f burnout: The influence of leader empowering behaviors, work conditions, and demographic traits	Jordan	Nurses	407	29.78 ± 6.51	29.78	6.51	174	MBI	407	31.5	12.84	407	15.24	6.87	407	32.3	18.98	60.93	65.11	35.62	247.985	407	264.998	407	144.973	407
Al-Haddad 2020	Prevalence of burnout syndrome and its related risk factors among physicians working in primary health care centers of the Ministry of Health, Al Ahsa region, Saudi Arabia, 2018-2019.	Saudi Arabia	Physicians	226				154	MBI	226	24.99	11.54	226	9.19	6.13	226	29.41	9.9	62	55	56	140.12	226	124.3	226	126.56	226
Aldrees 2015	Burnout among otolaryngology residents in Saudi Arabia: A multicenter study	Saudi Arabia	Otolaryngology Residents	85	29 ± 3.09	29	3.09	57	MBI	85	29.5	9.6	85	10.7	6	85	32.33	6	62	55	17	52.7	85	46.75	85	14.45	85
Aldubai 2019	Prevalence and associated factors of burnout among family medicine residents in Al Madina, Saudi Arabia	Saudi Arabia	Family medicine residents	75				34	MBI	75	22.5	12.8	75			75
Alshreem 2022	Prevalence of burnout and its impact on self-reported patient care among primary health care physicians at King Abdul-Aziz Medical City in Riyadh region	Saudi Arabia	Primary health care physicians	150	40 ± 10.26	40	10.26	71	MBI	150	19	12.02	150	10.8	8.4	150	36.1	10.27	21.3	38	27.3	31.95	150	57	150	40.95	150
Alwhaibi 2022	Burnout and Depressive Symptoms in Healthcare Professionals: A Cross-Sectional Study in Saudi Arabia	Saudi Arabia	Primary health care physicians, and others	139				79	MBI	139	31.6	15.1	139	16.2	9.7	139	31.5	12.8	61.8	58.3	22.3	85.902	139	81.037	139	30.997	139
Hamdan 2019	Burnout Among Healthcare Providers in a Comprehensive Cancer Center in Saudi Arabia.	Saudi Arabia	Nurses, physicians, and other multidisciplinary team members	157	35	35		62	MBI	157	36.03	12.18	157	20.11	7.96	157	27.2	11	25.5	28.7	25.6	40.035	157	45.059	157	40.192	157
Bawakid 2017	Burnout of Physicians Working in Primary Health Care Centers under Ministry of Health Jeddah, Saudi Arabia.	Saudi Arabia	Primary health care workers	246	35 ± 7.6	35	7.6	105	MBI	246	11.6	4.7	246	5.66	5.2	246	14.44	3.66
Dahmash 2021	Burnout and associated risk factors in pediatric residents	Saudi Arabia	Pediatric residents	264				123	MBI	264	30.8	11.6	264	9.51	5.91	264	30.9	8.45	63.6	27.7	48.5	167.904	264	73.128	264	128.04	264
Rugaan 2023	Burnout among ICU Healthcare Workers at Two Tertiary Care Hospitals in Makkah during the Hajj Season	Saudi Arabia	Health care workers	354				183	MBI	354	20.3	10.3	354	14.2	9.6	354	37.6	9.7	20	54	55	70.8	354	191.16	354	194.7	354
Bolat 2019	The prevalence of Burnout Syndrome among Turkish Urologists: Results of a Nationwide Survey	Turkey	Urologists and urology residents	369	44 ± 9.9	44	9.9	-	MBI	369	16.8	8.7	369	6.6	4.6	369	8.2	5.6	47.1	27.6	97.6	162	369	96	369	330	369
Celik 2021	Prevalence and associated factors for burnout among attending general surgeons: a national cross-sectional survey	Turkey	Attending general surgeons	615	45.3 ± 8.9	45.3	8.9	543	MBI	615	31.4	14.4	615	10.2	7.6	615	35.6	8	63.9	47.8	36.9	392.985	615	293.97	615	226.935	615
Guveli 2015	Oncology staff: burnout, job satisfaction and coping with stress	Turkey	Health workers	159	37.15 ± 9.35	37.15	9.35	69	MBI	159	14.18	7.17	159	4.85	3.43	159	6.21	5.34	30.2	8.2	44	48.018	159	13.038	159	69.96	159
Kaya 2021	Examination of job satisfaction and burnout status of pediatric nurses: A cross-sectional and correlational study using online survey research in Turkey	Turkey	Pediatric nurses	326	31.42 ± 5.81	31.42	5.81	16	MBI	326	26.32	6.63	326	8.99	3.19	326	31.22	5.95
Komur 2017	Posttraumatic Stress and Burnout Symptoms in Forensic Doctors and Staff in a Mortuary	Turkey	Forensic doctors and staff	142	33.58 ± 8.39	33.58	8.39	108	MBI	142	11.03	6.61	142	8.2	3.59	142	17.36	5.48	14	32.4	76.1	19.88	142	46.008	142	108.062	142
Kosan 2018	Levels of burnout and their associated factors among physicians working in Northeast Anatolia	Turkey	Physicians	711	34.4 ± 7.7	34.4	7.7	462	MBI	711	15.6	7	711	5.7	3.9	711	21	4.4	5.3	5.4	69.9	37.683	711	38.394	711	496.989	711
Palazoglu 2019	Ethical sensitivity, burnout, and job satisfaction in emergency nurses	Turkey	Emergency departments staff	236	28.4 + 6.0			112	MBI	236	21.9	6.5	236	10	4	236	21	4.5
Sonmez 2021	Occupational burnout, job satisfaction and anxiety among emergency medicine doctors in Turkey	Turkey	Emergency medicine doctors	141	33.3± 7.3	33.3	7.3	82	MBI	141	20.07	8.6	141	9.09	4.52	141	21.53	5.9
Yilmaz 2018	Burnout, job satisfaction, and anxiety-depression among family physicians: A cross-sectional study.	Turkey	Primary health care professionals	343				188	MBI	343	16.7	7.3	343	5.6	4.1	343	20.3	5.4
Azeez 2024	Prevalence of burnout syndrome and coping factors among the staff of emergency department at the hospitals of Jazan, Saudi Arabia	Saudi Arabia	the staff of emergency department	200				86	MBI	200			200			200			20	62.5	19	40	200	125	200	38	200
Zemni 2024	The perception of burnout and related influencing factors in Tunisian oncology nurses	Tunisia	Nurses	70	39.2 ± 6	39.2	6	27	MBI	70			70			70			65.71	50	45.71	46	70	35	70	32	70
Jafari-Koulaee 2024	Missed Nursing Care and Relationship to Burnout and Leave the Profession	Iran	Nurses Working in Intensive Care Units	249	33.98 ± 6.84	33.98	6.84	72	MBI	249	31.61	7.26	249	15.63	5.03	249	29.72	5.12
Hamdan 2023	Burnout, grit and resilience among Jordanian orthopedic surgeons: a cross-sectional study	Jordan	Physicians	135	39.10 ± 11.26	39.10	11.26	-	MBI	135			135			135			44.44	13.33	85.19	60	135	18	135	115	135
Al-Harrasi 2024	Nurses’ Job Burnout and Resilience in Neonatal Intensive Care Units	Oman	Nurses	173	37.065 ± 7.090	37.065	7.090	0	MBI	173	14.41	11.91	173	3.647	5.152	173	36.477	10.321
Alshurtan 2024	Burnout Syndrome Among Critical Care Health Providers in Saudi Arabia	Saudi Arabia	Critical care health providers, including physicians, nurses, Emergency physicians, anesthesiologists, intensivists, and allied healthcare professionals	506				251	MBI	506	3.86	1.6	506	3.33	1.439	506	4.71	1.449
Alenezi 2022	Prevalence and Associated Factors of Burnout Among Saudi Resident Doctors: A Multicenter Cross-Sectional Study	Saudi Arabia	Resident doctors	426				231	MBI	426			426			426			57.51	36.62	12.91	245	426	156	426	55	426
Kulakaç 2023	The Effect of Burnout and Moral Sensitivity Levels of Surgical Unit Nurses on Job Satisfaction	Turkey	Nurses	268	28.08 ± 5.34	28.08	5.34	48	MBI	268	25.4	7.3	268	15.7	4.6	268	20.5	6.7
Kasemy 2023	Emotional intelligence, workplace conflict and job burn-out among critical care physicians: a mediation analysis with a cross-sectional study design in Egypt	Egypt	Critical care physicians	144	30.11±4.35	30.11	4.35	91	MBI	144			144			144
Amini 2021	Bullying and burnout in critical care nurses: A cross-sectional descriptive study	Iran	Nurses	184	31.01 ± 4.84	31.01	4.84	20	MBI	184	24.57	9.36	184	10.64	5.62	184	26.25	11.25	10.33	8.15	15.22	19	184	15	184	28	184
Chahbounia 2023	Managing Occupational Health Issues through Coaching, Emerging Perspectives from Emergency and Intensive Care Nurses: A Mixed-Method Study	Morocco	Nurses	30				20	MBI	30			30			30			73.33	66.67	33.33	22	30	20	30	10	30
Al Sabei 2023	The influence of nurse managers' authentic leadership style and work environment characteristics on job burnout among emergency nurses	Oman	Emergency nurses	160					MBI	160			160			160
Chtibi 2023	Professional stress risk factors evaluation among moroccan health staff	Morocco	Health professionals	270	38 ± 4	38	4	117	MBI	270			270			270			53.16	42.59	48.52	143	269	115	270	131	270
Ebrahimpour 2023	Job satisfaction, Career Burnout, and Work-Related Well-Being Prevalence among Orthopedic Surgeons: A Nationwide Study	Iran	Orthopedic Surgeons	456	48 ± 10.8	48	10.8	437	MBI	456			456			456			30.92	47.37	60.75	141	456	216	456	277	456
Samadi 2023	Job Burnout and Job Satisfaction among Healthcare Service Providers in a Daycare Center for Individuals with Autism Spectrum Disorders in Low-Resource Settings	Iraq	Healthcare Service Providers in a Daycare Center	41				13	MBI	41	17.32	11	41	5.79	5.2	41	34.88	6.39	17.65	17.65	41.18	6	34	6	34	14	34
Yousefi 2023	The Relationship Between Organizational Justice and Job Burnout in Pre-hospital Emergency Nurse	Iran	Pre-hospital Emergency Nurses	140	35.36 ± 8.01	35.36	8.01	140	MBI	140	29.5	6.7	140	18.33	3.84	140	27.89	3.62
Al‑Ghamdi 2021		Saudi Arabia	family medicine residents	133				71	MBI	133			133			133			29.32	19.55	9.77	39	133	26	133	13	133
Benhamza 2023		Morocco	Anesthesiologists and Intensive Care Unit Staff	396				266	MBI	396			396			396			47.98	43.18	20.96	190	396	171	396	83	396
Alzahrani 2023		Saudi Arabia	Medical health providers	734	25.2±11.9	25.2	11.9	-	MBI	734			734			734			46.59	53.95	72.89	342	734	396	734	535	734
Qedair 2022		Saudi Arabia	Nurses	250				17	MBI	250			250			250			56.8	71.6	0.8	142	250	179	250	2	250
Ghazwani 2022		Saudi Arabia	Palliative care clinician	44	40.9 ± 7.5	40.9	7.5	26	MBI	44			44			44			18.18	25	25	8	44	11	44	11	44
Elhadi 2022		Sudan	Resident physicians	208	29.99 ± 3.01	29.99	3.01	90	MBI	208			208			208			70.67	44.23	8.65	147	208	92	208	18	208
Alqarni1 2022		Saudi Arabia	mental healthcare professionals	107				54	MBI	107			107			107			38.32	24.3	57.01	41	107	26	107	61	107
Efıl 2022		Turkey	Intensive care nurses	460	28.1 ± 5.8	28.1	5.8	104	MBI	460	22.9	8.3	460	22.8	4.6	460	9.6	4.5	73.9	52.2	25.9	340	460	240	460	119	460
Ibrahim 2022		Egypt	Physicians	167	32.35 ± 5.44	32.35	5.44	68	MBI	167			167			167			74.85	53.89	22.75	125	167	90	167	38	167
AlHadi 2022		Saudi Arabia	Mental Health Professionals	1253	34.05 ± 8.3	34.05	8.3	504	MBI	1253			1253			1253			25.7	8.38	24.02	322	1253	105	1253	301	1253
El-Menyar 2020		Qatar	Healthcare professionals	624	36.6± 8.7	36.6	8.7	349	MBI	624			624			624			45.7	26.9	41.2	285	624	167	624	257	624
Hacimusalar 2021		Turkey	Physicians	1053	39.75 ± 9.52	39.75	9.52	423	MBI	1053	21.02	7.12	1053	7.65	3.86	1053	19.3	4.03
Yazıcı 2019		Turkey	Health care providers working in PICUs and PEDs	570				216	MBI	570			570			570			62.46	25.44	54.39	356	570	145	570	310	570
Alsayed 2020		Saudi Arabia	Nurses Working in A Mental Health Hospital,	142				98	MBI	142	21.2	12.8	142	4.1	5.1	142	34.9	11.5	31.6	15.5	38	45	142	22	142	54	142
Almodibeg 2020		Saudi Arabia	Perioperative nurses	39				4	MBI	39			39			39			87.18	56.41	15.38	34	39	22	39	6	39
Biganeh 2021		Iran	Nurses	92				13	MBI										21.11	14.13	64.13	19	90	13	92	59	92
Hashem 2020		Lebanon	Healthcare professionals ± medical residents, nurses, and physicians)	93	32 ± 9.59	32	9.59	31	MBI	93	27	11.79	93	9.46	6.35	93	34.95	6.58
Soltan 2020		Egypt	Oncologists	100				40	MBI	100			100			100			30	30	25	30	100	30	100	25	100
Kader 2021		Qatar	Psychiatrists	73				43	MBI	99	20.16	11.799	99	5.78	6.458	99	35.22	6.715	21.21	13.13	22.22	21	99	13	99	22	99
Shahin 2020		Saudi Arabia	Nurses	200				54	MBI	200			200			200			39	38	85.5	78	200	76	200	171	200
Al-Omari 2019		Saudi Arabia	Healthcare providers	892	37 ± 6.574	37	6.574	231	MBI	892	34.33	11.87	892	12.92	7.03	892	32.67	8.01
Rivaz 2020		Iran	Nurses	212				-	MBI	212	21.92	12.06	212	7.41	5.38	212	29.71	9.45	26.89	17.92	41.98	57	212	38	212	89	212
Hacer 2019		Turkey	Physicians	310	35.42 ± 7.89	35.42	7.89	162	MBI	310	21.37	7	310	7.95	3.47	310	20.16	3.73
Alotni 2020		Saudi Arabia	Nurses	170				11	MBI	170			170			170			88.2	82.4	94.1
Hamid 2020		Sudan	physicians and nurses	72	31.51 ± 7.22	31.51	7.22	15	MBI	72	7.89	26	72	6.94	9.26	72	7.89	35.89	44.4	19.4	44.4	32	72	14	72	32	72
Danaci 2019		Turkey	nurses staff	419	31.6 + 5.7	31.6	5.7	33	MBI	419	23.2	6.7	419	7.2	4.3	419	11	4.6
Saeidi 2019		Iran	nurses staff	235	31.23 ± 6.77	31.23	6.77	86	MBI	235	14.11	8.54	235	5.48	4.72	235	27.39	7.13
Abidli 2019		Morocco	Health professionals	83	53.5 ± 7.3	53.5	7.3	37	MBI	83			83			83			39.76	33.73	6.02	33	83	28	83	5	83
Rezaei 2018		Iran	nurses in the Razi Psychiatric Hospital	200	37.2 ± 8.2	37.2	8.2	93	MBI	200	2.92	0.3	200	2.98	0.15	200	2.55	0.49
Ajoudani 2018		Iran	nurses staff	278	33.76 ± 7.95	33.76	7.95	39	MBI	278	35.55	10.73	278	21.78	5.99	278	22.56	7.84
Alqahtani 2019		Saudi Arabia	Emergency Physicians and Nurses	282				82	MBI	282			282			282			11.35	20.57	41.13	32	282	58	282	116	282
Alsheikh 2019		Saudi Arabia	Orthopedic Surgery Residents	142	28.4 ±2.5	28.4	2.5	128	MBI	142	28.1	11.7	142	11.2	6.4	142	33.8	8	50	39.44	28.87	71	142	56	142	41	142
Yektatalab 2019		Iran	nurses staff	250	34.31 ± 5.82	34.31	5.82	48	MBI	250	20.98	11.53	250	6.9	5.28	250	29.02	6.63	25.2	12.4	23.2	63	250	31	250	58	250
Elay 2019		Turkey	Critical care workers	1161	32.16±6.94	32.16	6.94	447	MBI	1161			1161			1161			67.44	56.85	22.31	783	1161	660	1161	259	1161
Al-Hashemi 2019		Oman	Primary Care Physicians	190				41	MBI	190			190			190			17.8	38.2	21.5	34	190	72	190	40	190
Salem 2018		Lebanon	Oncologists	51				35	MBI	51			51			51			33.3	13.7	19.6	17	51	7	51	10	51
Rostamabadi 2019		Iran	nurses	522	29.5± 7.03	29.5	7.03	113	MBI	522	13.1	8.6	522	28.45	9.15	522	18.42	7.1
Rayan 2019		Saudi Arabia	Nurses Working in King Abdullah Medical City During Al-Hajj Season	118	29.14	29.14		29	MBI	118	31.3	10.93	118	37.92	10.04	118	10.58	9.58
Günüşen 2017		Turkey	Muslim Nurses Caring for Chronically Ill Children	106	33.15 ± 6.96	33.15	6.96	-	MBI	106	18.85	6.21	106	6.14	2.98	106	19.2	4.18
Alameddine 2017		Lebanon	healthcare providers at primary healthcare centres	960				457	MBI	960			960			960			22.08	10.83	20.83	212	960	104	960	200	960
Ashkar 2018		Lebanon	practicing Physicians	151				95	MBI	151			151			151			38.41	13.25	56.29	58	151	20	151	85	151
Aldrees 2017		Saudi Arabia	plastic surgery residents	38	28 ± 1.9	28	1.9	28	MBI	38			38			38			71.05	50	34.21	27	38	19	38	13	38
Schooley 2016		Turkey	Physicians, Nurses, Technicians, and Health Information Technicians Working for the Same Organization	250				135	MBI	250			250			250			75.6	84.4	56.8	189	250	211	250	142	250
ÖzlüZ 2016 ± Turkey)		Turkey	nurses working in surgical clinics	87				12	MBI	87	28.34	6.9	87	10.17	3.44	87	29.49	5.03
ÖzlüZ 2016 ± Iran)		Iran	nurses working in surgical clinics	92				15	MBI	92	25.47	9.16	92	9.35	3.91	92	31.57	5.24
Karakoc 2016		Turkey	Hemodialysis and Peritoneal Dialysis Nurses	171				-	MBI	171	14.01	7.28	171	4.43	3.37	171	20.78	4.13
Anwar 2017		Egypt	Egyptian Nurses	227	28.9 ± 7.8	28.9	7.8	-	MBI	227	24.6	6.8	227	12.1	4.1	227	28.4	6.3	26.87	48.02	2.2	61	227	109	227	5	227
Jafari 2023		Iran	Emergency Nurses	239	34.4±6.4	34.4	6.4	132	MBI	239			239			239			43.51	70.71	77.82	104	239	169	239	186	239
Şahin 2019		Turkey	Medical doctors	158				96	MBI	158	25.37	8.32	158	10.96	4.08	158	31.02	5.66
Alenezi 2022		Saudi Arabia	Resident Doctors	426				231	MBI	426			426			426			57.51	36.62	12.91	245	426	156	426	55	426
Denat 2016		Turkey	Critical care nurses	51	29.09 ± 6.26	29.09	6.26	7	MBI	51	14.68	6.1	51	5.31	3.84	51	19.19	7.08
El Dahshan 2013		Egypt	Nurses staff	38	26.6 ± 2.5	26.6	2.5	28	MBI	38	25.1	7.6	38	13.1	4.5	38	25.4	6.7
Hamaideh 2014		Jordan	Mental health nurses	130	28.80 ± 5.71	28.80	5.71	56	MBI	130	3.38	1.61	130	2.68	1.63	130	3.56	1.2
Enginyurt 2016		Turkey	Physicians and other healthcare providers ± nurses, health technicians and other hospital staff)	486				184	MBI	486	24.1	7.21	486	9.84	3.56	486	29.36	5.61
Pirincci1 2015		Turkey	ASSISTANT PHYSICIANS	222	29.95 ± 3.79	29.95	3.79	142	MBI	222	22.33	8.37	222	8.72	4.74	222	18.76	5.87
Al-Sareai 2013		Saudi Arabia	primary health care physicians	370	39.8 ± 8.9	39.8	8.9	303	MBI	370			370			370			29.5	15.7	19.7	109	370	58	370	72	370
Aytekin 2014		Turkey	neonatal intensive care nurses	80				-	MBI	80	14.9	5.53	80	3.87	2.77	80	11.43	4.63
Sadati 2016		Iran	Nurses staff	371				40	MBI	371	26.11	13.04	371	7.09	6.38	371	18.75	9.4
YAVUZŞEN 2015		Turkey	Physicians and Nurses Working in Obstetrics/Gynecology Clinics	137	36.49 ± 8	36.49	8	29	MBI	137	28.43	7.04	137	10.93	3.79	137	29.4	4.29
Aldrees 2013		Saudi Arabia	physicians	348	34.81 ± 10.02	34.81	10.02	252	MBI	348			348			348			54.02	34.77	34.2	188	348	121	348	119	348
Agha 2014		Saudi Arabia	middle-grade doctors	96				64	MBI	96			96			96			88.5	68.8	38.5	85	96	66	96	37	96
Gholamia 2016		Iran	Hospital nurses.	415	31.93 ± 6.13	31.93	6.13	72	MBI	415	25.13	12.42	415	5.91	5.12	415	33.3	9.59	44.82	12.29	36.39	186	415	51	415	151	415
Tarcan 2017		Turkey	Emergency medical practitioners and personnel	250	34.2 ± 7.6	34.2	7.6	135	MBI	250	3.56	1.19	250	2.91	1.23	250	3.81	1.14
Topçu 2016		Turkey	nurses	2592	30.6 ± 6.6	30.6	6.6	342	MBI	2592	25.26	10.95	2592	8.05	5.73	2592	33.56	6.11
Soroush 2016		Iran	nurses	86	34 ± 5.1	34	5.1	-	MBI	86	21.28	8.1	86	2.6	31	86	22.6	5.4
Abdo 2015	Burnout among physicians and nursing staff working in the emergency hospital of Tanta University, Egypt	Egypt	physicians and nursing staff working in the emergency hospital of Tanta University	523	31.0 ± 6.0	31.0	6.0	145	MBI	523			523			523			46.85	14.34	97.71	245	523	75	523	511	523
Gashmard 2015	Burnout and its related Demographic Factors among the Medical Staff working in Hospitals associated with Bushehr University of Medical Sciences	Iran	medical staff	461	32.8 ± 7.4	32.8	7.4	123	MBI	461			461			461			18	14.97	52.49	83	461	69	461	242	461
Sajedian 2023	Evaluation of general health, exposure to workplace violence, and predicting its consequences in health care employees in Iran	Iran	health care employees	208				83	MBI	208			208			208			45.19	40.38	43.27	94	208	84	208	90	208
Alshammari 2023	Moral courage, burnout, professional competence, and compassion fatigue among nurses	Saudi Arabia	nurses	684				92	MBI	684	54	34.95	684	19.4	9.66	684	30.56	15.26	61.26	66.96	44.88	419	684	458	684	307	684
Hasan 2015	PREVALENCE AND FACTORS AFFECTING BURNOUT AMONG SECONDARY CARE DOCTORS IN BAHRAIN- A CROSS SECTIONAL STUDY	Bahrain	secondary care doctors	201	36 ± 9	36	9	122	MBI	201			201			201			43.28	26.87	51.74	87	201	54	201	104	201
Yalcin 2021	StressofconscienceandburnoutamongnursesinTurke	Turkey	nurses	375	29 ± 7.78	29	7.78	57	MBI	375	17.93	6.45	375	9.74	3.8	375	21.21	3.92
Abareshi 2022	The impact of mental workload, work-related and socio-demographic factors on job burnout among emergency medical staff	Iran	emergency medical staff	198				-	MBI	198	13.88	7.22	198	10.09	3.61	198	26.56	6.73	6.06	32.83	80.3	12	198	65	198	159	198
Hassan 2024	Prevalence of burnout syndrome among anesthesiologists, anesthesia technicians, and intensive care unit nurses in Palestinian hospitals: a cross-sectional study	Palestine	Anesthesiologists, anesthesia technicians, and ICU nurses	212				131	MBI										71.23	58.96	68.4	151	212	125	212	145	212
Alshawish 2020		Palestine	Nurses and Midwives	207				18	MBI	207	22.7	13.77	207	4.29	5.17	207	39.95	8.27	36.71	14.01	62.8	76	207	29	207	130	207
Uziel 2018		Israel	Israeli dental assistants	299	30.9 ± 9.84	30.9	9.84	1	MBI	299	21.86	12.55	299	4.51	5.85	299	35.43	8.36				79	299	36	299	83	299
Haik 2017		Israel	clinicians	55	40 ± 10	40	10	23	MBI	55	24.3	9.3	55	9.3	2.4	55	34.9	3.4				19	55	15	55	16	55
Iecovich 2015		Israel	nurses in long-term care facilities in Israel	154	42.08 ± 11.00	42.08	11.00	40	MBI	154	26.58	10.51	154	10.18	5.74	154	20.11	8.14

## Sheet: Sheet2
Hassan 2024	Prevalence of burnout syndrome among anesthesiologists, anesthesia technicians, and intensive care unit nurses in Palestinian hospitals: a cross-sectional study	Palestine	Anesthesiologists, anesthesia technicians, and ICU nurses	212	MBI							71.23	58.96	68.4	151	212	125	212	145	212
Alshawish 2020		Palestine	Nurses and Midwives	207	MBI	22.7	13.77	4.29	5.17	39.95	8.27	36.71	14.01	62.8	76	207	29	207	130	207
Al-Omari 2019		Saudi Arabia and United Arab Emirates	Healthcare providers	892	MBI	34.33	11.87	12.92	7.03	32.67	8.01

## Sheet: Sheet3
Reference	Title	Study Country	Study Population	Sample Size	Mean age	sd	Males
Elsaie 2020	Therapeutic implications of prevalence and predictor risk factors for burn out syndrome in Egyptian dermatologists: A cross sectional study	Egypt	Dermatologists and Physicians	144			40
Abarghouei 2016	A study of job stress and burnout and related factors in the hospital personnel of Iran.	Iran	Staff from two hospitals	306	30.03	8.27	114
Abedi-Gilavandi 2019	Burnout Among Nursing Staff in Ziaeian Hospital	Iran	Nursing staff	287	31	6.7	66
Amiri 2016	Burnout and its Influencing Factors among Primary Health Care Providers in the North East of Iran	Iran	Primary health care providers	548	35.8	7.5	159
Bazmi 2019	Job Burnout and Related Factors among Health Sector Employees	Iran	Physicians, dentists, pharmacists, nurses	1087	41.49	8.54	151
Bijari 2016	Prevalence of Burnout Syndrome and Associated Factors Among Rural Health Workers ± Behvarzes) in South Khorasan	Iran	Rural health workers	423	39	8.4	178
Ghoraishian 2022	The Frequency of Burnout among Iranian Orthopedic Surgeons and Residents	Iran	Orthopedic surgeons and residents	180
Jalili 2013	Burnout and associated factors among iranian emergency medicine practitioners	Iran	Emergency med. residents & practitioners	165	33.6	8.3	151
Sarabi 2020	Study of burnout syndrome, job satisfaction and related factors among health care workers in rural areas of Southeastern Iran	Iran	Health care workers	150			52
Soltanifar 2018	Burnout among female emergency medicine physicians: A nationwide study	Iran	Female emergency physicians	81	38.00	13.59	0
Zarei 2019	Prevalence of burnout among primary health care staff and its predictors: A study in Iran	Iran	Primary health care staff	524	33.5	8.3	225
Mudallal 2017	Nursesﾂ・f burnout: The influence of leader empowering behaviors, work conditions, and demographic traits	Jordan	Nurses	407	29.78	6.51	174
Al-Haddad 2020	Prevalence of burnout syndrome and its related risk factors among physicians working in primary health care centers of the Ministry of Health, Al Ahsa region, Saudi Arabia, 2018-2019.	Saudi Arabia	Physicians	226			154
Aldrees 2015	Burnout among otolaryngology residents in Saudi Arabia: A multicenter study	Saudi Arabia	Otolaryngology Residents	85	29	3.09	57
Aldubai 2019	Prevalence and associated factors of burnout among family medicine residents in Al Madina, Saudi Arabia	Saudi Arabia	Family medicine residents	75			34
Alshreem 2022	Prevalence of burnout and its impact on self-reported patient care among primary health care physicians at King Abdul-Aziz Medical City in Riyadh region	Saudi Arabia	Primary health care physicians	150	40	10.26	71
Alwhaibi 2022	Burnout and Depressive Symptoms in Healthcare Professionals: A Cross-Sectional Study in Saudi Arabia	Saudi Arabia	Primary health care physicians, and others	139			79
Hamdan 2019	Burnout Among Healthcare Providers in a Comprehensive Cancer Center in Saudi Arabia.	Saudi Arabia	Nurses, physicians, and other multidisciplinary team members	157	35	7.6	62
Bawakid 2017	Burnout of Physicians Working in Primary Health Care Centers under Ministry of Health Jeddah, Saudi Arabia.	Saudi Arabia	Primary health care workers	246	35	7.6	105
Dahmash 2021	Burnout and associated risk factors in pediatric residents	Saudi Arabia	Pediatric residents	264			123
Rugaan 2023	Burnout among ICU Healthcare Workers at Two Tertiary Care Hospitals in Makkah during the Hajj Season	Saudi Arabia	Health care workers	354			183
Bolat 2019	The prevalence of Burnout Syndrome among Turkish Urologists: Results of a Nationwide Survey	Turkey	Urologists and urology residents	369	44	9.9	-
Celik 2021	Prevalence and associated factors for burnout among attending general surgeons: a national cross-sectional survey	Turkey	Attending general surgeons	615	45.3	8.9	543
Guveli 2015	Oncology staff: burnout, job satisfaction and coping with stress	Turkey	Health workers	159	37.15	9.35	69
Kaya 2021	Examination of job satisfaction and burnout status of pediatric nurses: A cross-sectional and correlational study using online survey research in Turkey	Turkey	Pediatric nurses	326	31.42	5.81	16
Komur 2017	Posttraumatic Stress and Burnout Symptoms in Forensic Doctors and Staff in a Mortuary	Turkey	Forensic doctors and staff	142	33.58	8.39	108
Kosan 2018	Levels of burnout and their associated factors among physicians working in Northeast Anatolia	Turkey	Physicians	711	34.4	7.7	462
Palazoglu 2019	Ethical sensitivity, burnout, and job satisfaction in emergency nurses	Turkey	Emergency departments staff	236			112
Sonmez 2021	Occupational burnout, job satisfaction and anxiety among emergency medicine doctors in Turkey	Turkey	Emergency medicine doctors	141	33.3	7.3	82
Yilmaz 2018	Burnout, job satisfaction, and anxiety-depression among family physicians: A cross-sectional study.	Turkey	Primary health care professionals	343			188
Azeez 2024	Prevalence of burnout syndrome and coping factors among the staff of emergency department at the hospitals of Jazan, Saudi Arabia	Saudi Arabia	the staff of emergency department	200			86
Zemni 2024	The perception of burnout and related influencing factors in Tunisian oncology nurses	Tunisia	Nurses	70	39.2	6	27
Jafari-Koulaee 2024	Missed Nursing Care and Relationship to Burnout and Leave the Profession	Iran	Nurses Working in Intensive Care Units	249	33.98	6.84	72
Hamdan 2023	Burnout, grit and resilience among Jordanian orthopedic surgeons: a cross-sectional study	Jordan	Physicians	135	39.10	11.26	-
Al-Harrasi 2024	Nurses’ Job Burnout and Resilience in Neonatal Intensive Care Units	Oman	Nurses	173	37.065	7.090	0
Alshurtan 2024	Burnout Syndrome Among Critical Care Health Providers in Saudi Arabia	Saudi Arabia	Critical care health providers, including physicians, nurses, Emergency physicians, anesthesiologists, intensivists, and allied healthcare professionals	506			251
Alenezi 2022	Prevalence and Associated Factors of Burnout Among Saudi Resident Doctors: A Multicenter Cross-Sectional Study	Saudi Arabia	Resident doctors	426			231
Kulakaç 2023	The Effect of Burnout and Moral Sensitivity Levels of Surgical Unit Nurses on Job Satisfaction	Turkey	Nurses	268	28.08	5.34	48
Kasemy 2023	Emotional intelligence, workplace conflict and job burn-out among critical care physicians: a mediation analysis with a cross-sectional study design in Egypt	Egypt	Critical care physicians	144	30.11	4.35	91
Amini 2021	Bullying and burnout in critical care nurses: A cross-sectional descriptive study	Iran	Nurses	184	31.01	4.84	20
Chahbounia 2023	Managing Occupational Health Issues through Coaching, Emerging Perspectives from Emergency and Intensive Care Nurses: A Mixed-Method Study	Morocco	Nurses	30			20
Al Sabei 2023	The influence of nurse managers' authentic leadership style and work environment characteristics on job burnout among emergency nurses	Oman	Emergency nurses	160
Chtibi 2023	Professional stress risk factors evaluation among moroccan health staff	Morocco	Health professionals	270	38	4	117
Ebrahimpour 2023	Job satisfaction, Career Burnout, and Work-Related Well-Being Prevalence among Orthopedic Surgeons: A Nationwide Study	Iran	Orthopedic Surgeons	456	48	10.8	437
Samadi 2023	Job Burnout and Job Satisfaction among Healthcare Service Providers in a Daycare Center for Individuals with Autism Spectrum Disorders in Low-Resource Settings	Iraq	Healthcare Service Providers in a Daycare Center	41			13
Yousefi 2023	The Relationship Between Organizational Justice and Job Burnout in Pre-hospital Emergency Nurse	Iran	Pre-hospital Emergency Nurses	140	35.36	8.01	140
Al‑Ghamdi 2021		Saudi Arabia	family medicine residents	133			71
Benhamza 2023		Morocco	Anesthesiologists and Intensive Care Unit Staff	396			266
Alzahrani 2023		Saudi Arabia	Medical health providers	734	25.2	11.9	-
Qedair 2022		Saudi Arabia	Nurses	250			17
Ghazwani 2022		Saudi Arabia	Palliative care clinician	44	40.9	7.5	26
Elhadi 2022		Sudan	Resident physicians	208	29.99	3.01	90
Alqarni1 2022		Saudi Arabia	mental healthcare professionals	107			54
Efıl 2022		Turkey	Intensive care nurses	460	28.1	5.8	104
Ibrahim 2022		Egypt	Physicians	167	32.35	5.44	68
AlHadi 2022		Saudi Arabia	Mental Health Professionals	1253	34.05	8.3	504
El-Menyar 2020		Qatar	Healthcare professionals	624	36.6	8.7	349
Hacimusalar 2021		Turkey	Physicians	1053	39.75	9.52	423
Yazıcı 2019		Turkey	Health care providers working in PICUs and PEDs	570			216
Alsayed 2020		Saudi Arabia	Nurses Working in A Mental Health Hospital,	142			98
Almodibeg 2020		Saudi Arabia	Perioperative nurses	39			4
Biganeh 2021		Iran	Nurses				13
Hashem 2020		Lebanon	Healthcare professionals ± medical residents, nurses, and physicians)	93	32	9.59	31
Soltan 2020		Egypt	Oncologists	100			40
Kader 2021		Qatar	Psychiatrists	73			43
Shahin 2020		Saudi Arabia	Nurses	200			54
Al-Omari 2019		Saudi Arabia	Healthcare providers	892	37	6.574	231
Rivaz 2020		Iran	Nurses	212			-
Hacer 2019		Turkey	Physicians	310	35.42	7.89	162
Alotni 2020		Saudi Arabia	Nurses	170			11
Hamid 2020		Sudan	physicians and nurses	72	31.51	7.22	15
Danaci 2019		Turkey	nurses staff	419	31.6	5.7	33
Saeidi 2019		Iran	nurses staff	235	31.23	6.77	86
Abidli 2019		Morocco	Health professionals	83	53.5	7.3	37
Rezaei 2018		Iran	nurses in the Razi Psychiatric Hospital	200	37.2	8.2	93
Ajoudani 2018		Iran	nurses staff	278	33.76	7.95	39
Alqahtani 2019		Saudi Arabia	Emergency Physicians and Nurses	282			82
Alsheikh 2019		Saudi Arabia	Orthopedic Surgery Residents	142	28.4	2.5	128
Yektatalab 2019		Iran	nurses staff	250	34.31	5.82	48
Elay 2019		Turkey	Critical care workers	1161	32.16	6.94	447
Al-Hashemi 2019		Oman	Primary Care Physicians	190			41
Salem 2018		Lebanon	Oncologists	51			35
Rostamabadi 2019		Iran	nurses	522	29.5	7.03	113
Rayan 2019		Saudi Arabia	Nurses Working in King Abdullah Medical City During Al-Hajj Season	118	29.14		29
Günüşen 2017		Turkey	Muslim Nurses Caring for Chronically Ill Children	106	33.15	6.96	-
Alameddine 2017		Lebanon	healthcare providers at primary healthcare centres	960			457
Ashkar 2018		Lebanon	practicing Physicians	151			95
Aldrees 2017		Saudi Arabia	plastic surgery residents	38	28	1.9	28
Schooley 2016		Turkey	Physicians, Nurses, Technicians, and Health Information Technicians Working for the Same Organization	250			135
ÖzlüZ 2016 (Turkey)		Turkey	nurses working in surgical clinics	87			12
ÖzlüZ 2016 (Iran)		Iran	nurses working in surgical clinics	92			15
Karakoc 2016		Turkey	Hemodialysis and Peritoneal Dialysis Nurses	171			-
Anwar 2017		Egypt	Egyptian Nurses	227	28.9	7.8	-
Jafari 2023		Iran	Emergency Nurses	239	34.4	6.4	132
Şahin 2019		Turkey	Medical doctors	158			96
Alenezi 2022		Saudi Arabia	Resident Doctors	426			231
Denat 2016		Turkey	Critical care nurses	51	29.09	6.26	7
El Dahshan 2013		Egypt	Nurses staff	38	26.6	2.5	28
Hamaideh 2014		Jordan	Mental health nurses	130	28.80	5.71	56
Enginyurt 2016		Turkey	Physicians and other healthcare providers ± nurses, health technicians and other hospital staff)	486			184
Pirincci1 2015		Turkey	ASSISTANT PHYSICIANS	222	29.95	3.79	142
Al-Sareai 2013		Saudi Arabia	primary health care physicians	370	39.8	8.9	303
Aytekin 2014		Turkey	neonatal intensive care nurses	80			-
Sadati 2016		Iran	Nurses staff	371			40
YAVUZŞEN 2015		Turkey	Physicians and Nurses Working in Obstetrics/Gynecology Clinics	137	36.49	8	29
Aldrees 2013		Saudi Arabia	physicians	348	34.81	10.02	252
Agha 2014		Saudi Arabia	middle-grade doctors	96			64
Gholamia 2016		Iran	Hospital nurses.	415	31.93	6.13	72
Tarcan 2017		Turkey	Emergency medical practitioners and personnel	250	34.2	7.6	135
Topçu 2016		Turkey	nurses	2592	30.6	6.6	342
Soroush 2016		Iran	nurses	86	34	5.1	-
Abdo 2015	Burnout among physicians and nursing staff working in the emergency hospital of Tanta University, Egypt	Egypt	physicians and nursing staff working in the emergency hospital of Tanta University	523	31.0	6.0	145
Gashmard 2015	Burnout and its related Demographic Factors among the Medical Staff working in Hospitals associated with Bushehr University of Medical Sciences	Iran	medical staff	461	32.8	7.4	123
Sajedian 2023	Evaluation of general health, exposure to workplace violence, and predicting its consequences in health care employees in Iran	Iran	health care employees	208			83
Alshammari 2023	Moral courage, burnout, professional competence, and compassion fatigue among nurses	Saudi Arabia	nurses	684			92
Hasan 2015	PREVALENCE AND FACTORS AFFECTING BURNOUT AMONG SECONDARY CARE DOCTORS IN BAHRAIN- A CROSS SECTIONAL STUDY	Bahrain	secondary care doctors	201	36	9	122
Yalcin 2021	StressofconscienceandburnoutamongnursesinTurke	Turkey	nurses	375	29	7.78	57
Abareshi 2022	The impact of mental workload, work-related and socio-demographic factors on job burnout among emergency medical staff	Iran	emergency medical staff	198			-
Hassan 2024	Prevalence of burnout syndrome among anesthesiologists, anesthesia technicians, and intensive care unit nurses in Palestinian hospitals: a cross-sectional study	Palestine	Anesthesiologists, anesthesia technicians, and ICU nurses	212			131
Alshawish 2020		Palestine	Nurses and Midwives	207			18
Uziel 2018		Israel	Israeli dental assistants	299	30.9	9.84	1
Haik 2017		Israel	clinicians	55	40	10	23
Iecovich 2015		Israel	nurses in long-term care facilities in Israel	154	42.08	11.00	40
